# Supplementary material for: Genome-wide identification of the walnut MYC gene family and functional characterization of Xinjiang wild walnut under low-temperature stress
Source: Front Genet. 2024 May 13;15:1399721. doi: 10.3389/fgene.2024.1399721 (PMC11128688; doi:10.3389/fgene.2024.1399721)
Supplement: Supplementary file 1 [file Table1.XLSX]

## Sheet: Sheet1
Table S1: List of primers for fluorescence quantification
Primer ID	Primer Sequence
JrMYC4_F	TCTGGATGTGCAACGCCC
JrMYC4_R	ACCCGCTCAGTCACACCT
JrMYC28_F	CGATCTCGTGGACTGCCC
JrMYC28_R	CAGACTCCTCCCCCTCCC
JrMYC31_F	AACCCGCTCTTTCTCCGC
JrMYC31_R	AGAACTGCAGGTCACGGC
JrMYC32_F	CACGCTGTTGGTTTGCCC
JrMYC32_R	TTTTTCCCTTCGCCGCCT
JrMYC33_F	AATGTGAAGGGGGCGCTC
JrMYC33_R	TGCCGGTTCGCTCACATT
JrMYC34_F	TGAAAGCATTCCGGGCGT
JrMYC34_R	TCCGGGGTGCTGTATCCA
JrMYC35_F	CAGCATGGGTGGGGGAAG
JrMYC35_R	ATTTGGCCAGGTGGGTGG
JrMYC36_F	GCACACGCTTCGGAGTCT
JrMYC36_R	GGGGGAAATTCCGAGGCA
JrMYC37_F	CACCCCAGAAGCATGGCA
JrMYC37_R	GGGCTTCAAGGCTGCTCA
ACT7 _F	GCGACAATGGAACTGGAA
ACT7 _R	CCTCTTTGACTGGGCTTC
